# Supplementary material for: Assessing S. mansoni prevalence in Biomphalaria snails in the Gombe ecosystem of western Tanzania: the importance of DNA sequence data for clarifying species identification
Source: Parasit Vectors. 2017 Nov 23;10:584. doi: 10.1186/s13071-017-2525-6 (PMC5701381; doi:10.1186/s13071-017-2525-6)
Supplement: Supplementary file 1 — Summary of sample sizes of snails collected for experimental shedding (number of snails collected) and PCR, along with the numbers of individuals per site within each sampled village that shed parasites or showed presence of the 500 bp band expected for S. mansoni and the 1000 bp band identified as another trematode. Also indicated is the number of PCR samples for which the snail band did not amplify (no. of snails negative for snail band); these were excluded from calculations of percentages for PCR-positive results. The sampling date, the season of sample collection, the stream name, and location of the villages are also indicated. (XLSX 15 kb) [file 13071_2017_2525_MOESM1_ESM.xlsx]

## Sheet: Data Summary
Additional file 1: Table S1. Summary of sample sizes of snails collected for experimental shedding (number of snails collected) and PCR, along with the numbers of individuals per site within each sampled village that shed parasites or showed presence of the 500 bp band expected for S. mansoni and the 1000 bp band identified as another trematode. Also indicated is the number of PCR samples for whi…
Sampling date	Season	Site	Stream	Village	Latitude	Longitude	Elevation(m)	Number of snails collected	Number of snails screened for PCR	Number of snails negative for snail band	Number of snails shedding cercariae	Number of samples positive for 500 bp band	Number of samples positive for 1000 bp band
2010-10-04	Dry	Site 1	Misonga	Bugamba	04 36288	029 38476	773	0	0	0	0	0	0
2010-09-28	Dry	Site 10	Misonga	Bugamba	04 36475	029 39455	951	0	0	0	0	0	0
2010-09-28	Dry	Site 11	Misonga	Bugamba	04 36524	029 39543	970	0	0	0	0	0	0
2010-09-28	Dry	Site 12	Misonga	Bugamba	04 36545	029 39631	988	0	0	0	0	0	0
2010-09-28	Dry	Site 2	Misonga	Bugamba	04 36302	029 38427	840	1	1	0	0	0	1
2010-09-28	Dry	Site 3	Misonga	Bugamba	04 36346	029 38688	841	0	0	0	0	0	0
2010-09-28	Dry	Site 4	Misonga	Bugamba	04 36350	029 38773	843	0	0	0	0	0	0
2010-09-28	Dry	Site 5	Misonga	Bugamba	04 36341	029 38841	869	0	0	0	0	0	0
2010-09-28	Dry	Site 6	Misonga	Bugamba	04 36301	029 38892	866	23	23	0	0	8	6
2010-09-28	Dry	Site 7	Misonga	Bugamba	04 36468	029 39213	902	0	0	0	0	0	0
2010-09-28	Dry	Site 8	Misonga	Bugamba	04 36425	029 39267	921	0	0	0	0	0	0
2010-09-28	Dry	Site 9	Misonga	Bugamba	04 36460	029 39559	939	0	0	0	0	0	0
2010-09-30	Dry	Site 1	Kakombe	Gombe Nat. Park	04 40 398	029 38 198	1005	0	0	0	0	0	0
2010-01-29	Wet	Site 2	Kakombe	Gombe Nat. Park	04 39 843	029 37 410	770	0	0	0	0	0	0
2010-01-29	Wet	Site 3	Mkenke	Gombe Nat. Park	04 40 919	029 37 942	982	0	0	0	0	0	0
2010-11-17	Early Wet	Site 5	Dell	Gombe Nat. Park	04 40 279	029 37 846	860	21	7	2	0	0	0
15/04/201	Wet	Site 5	Dell	Gombe Nat. Park	04 40 279	029 37 846	860	25	25	1	0	1	0
2010-10-14	Early Wet	Site 1	Kibirizi	Kigoma town	04 53 134	029 37 230	774	27	27	3	8	15	0
2010-04-16	Wet	Site 1	Kibirizi	Kigoma town	04 53 134	029 37 230	774	3	3	0	0	0	0
2010-09-28	Dry	Site 1	Bumba	Kiziba	04 33283	029 38887	770	0	0	0	0	0	0
2010-02-22	Wet	Site 10	Bumba	Kiziba	04 33268	029 39681	860	0	0	0	0	0	0
2010-02-22	Wet	Site 11	Bumba	Kiziba	04 33240	029 39771	866	0	0	0	0	0	0
2010-02-22	Wet	Site 12	Bumba	Kiziba	04 33218	029 39853	877	0	0	0	0	0	0
2010-02-22	Wet	Site 13	Unknown	Kiziba	04 35 093	029 38 687	775	28	28	4	7	14	0
2010-02-22	Wet	Site 2	Bumba	Kiziba	04 33298	029 38974	791	0	0	0	0	0	0
2010-02-22	Wet	Site 3	Bumba	Kiziba	04 33349	029 39056	803	0	0	0	0	0	0
2010-02-22	Wet	Site 4	Bumba	Kiziba	04 33346	029 39141	807	0	0	0	0	0	0
2010-02-22	Wet	Site 5	Bumba	Kiziba	04 33338	029 39246	815	0	0	0	0	0	0
2010-02-22	Wet	Site 6	Bumba	Kiziba	04 33269	029 39342	824	0	0	0	0	0	0
2010-02-22	Wet	Site 7	Bumba	Kiziba	04 33291	029 39430	833	0	0	0	0	0	0
2010-02-22	Wet	Site 8	Bumba	Kiziba	04 33283	029 39510	846	0	0	0	0	0	0
2010-02-22	Wet	Site 9	Bumba	Kiziba	04 33284	029 39597	852	0	0	0	0	0	0
2010-01-29	Wet	Site 1	Mtanga	Mtanga	04 46 463	029 36220	775	0	0	0	0	0	0
2010-01-29	Wet	Site 1	Mtanga	Mtanga	04 46 463	029 36220	775	0	0	0	0	0	0
2010-02-23	Wet	Site 10	Mtanga	Mtanga	04 46 598	029 36 592	809	0	0	0	0	0	0
2010-02-23	Wet	Site 10	Mtanga	Mtanga	04 46 598	029 36 592	809	0	0	0	0	0	0
2010-02-23	Wet	Site 11	Mtanga	Mtanga	04 46 636	029 36 614	817	0	0	0	0	0	0
2010-02-23	Wet	Site 11	Mtanga	Mtanga	04 46 636	029 36 614	817	0	0	0	0	0	0
2010-02-23	Wet	Site 12	Mtanga	Mtanga	04 46 669	029 36 640	824	0	0	0	0	0	0
2010-02-23	Wet	Site 12	Mtanga	Mtanga	04 46 669	029 36 640	824	0	0	0	0	0	0
2010-02-23	Wet	Site 2	Mtanga	Mtanga	04 46 463	029 36220	770	0	0	0	0	0	0
2010-02-23	Wet	Site 2	Mtanga	Mtanga	04 46 463	029 36220	770	0	0	0	0	0	0
2010-02-23	Wet	Site 3	Mtanga	Mtanga	04 46 458	029 36 224	778	0	0	0	0	0	0
2010-02-23	Wet	Site 3	Mtanga	Mtanga	04 46 458	029 36 224	778	0	0	0	0	0	0
2010-02-23	Wet	Site 4	Mtanga	Mtanga	04 46 461	029 36 237	779	0	0	0	0	0	0
2010-02-23	Wet	Site 4	Mtanga	Mtanga	04 46 461	029 36 237	779	0	0	0	0	0	0
2010-02-23	Wet	Site 5	Mtanga	Mtanga	04 46 462	029 36 369	784	0	0	0	0	0	0
2010-02-23	Wet	Site 5	Mtanga	Mtanga	04 46 462	029 36 369	784	0	0	0	0	0	0
2010-02-23	Wet	Site 6	Mtanga	Mtanga	04 46 475	029 36 457	790	0	0	0	0	0	0
2010-02-23	Wet	Site 6	Mtanga	Mtanga	04 46 475	029 36 457	790	0	0	0	0	0	0
2010-02-23	Wet	Site 7	Mtanga	Mtanga	04 46 485	029 36 501	792	0	0	0	0	0	0
2010-02-23	Wet	Site 7	Mtanga	Mtanga	04 46 485	029 36 501	792	0	0	0	0	0	0
2010-02-23	Wet	Site 8	Mtanga	Mtanga	04 46 522	029 36 521	793	0	0	0	0	0	0
2010-02-23	Wet	Site 8	Mtanga	Mtanga	04 46 522	029 36 521	793	0	0	0	0	0	0
2010-02-23	Wet	Site 9	Mtanga	Mtanga	04 46 524	029 36 528	793	0	0	0	0	0	0
2010-02-23	Wet	Site 9	Mtanga	Mtanga	04 46 524	029 36 528	793	0	0	0	0	0	0
2010-01-29	Wet	Site 1	Ngonya	Mwamgongo	04 37340	029 38299	770	9	9	0	9	9	0
2010-09-27	Dry	Site 1	Ngonya	Mwamgongo	04 37340	029 38299	770	20	20	2	0	7	4
2010-01-29	Wet	Site 10	Ngonya	Mwamgongo	04 37667	029 39145	904	0	0	0	0	0	0
2010-09-27	Dry	Site 10	Ngonya	Mwamgongo	04 37667	029 39145	904	0	0	0	0	0	0
2010-01-29	Wet	Site 11	Ngonya	Mwamgongo	04 37639	029 39234	920	0	0	0	0	0	0
2010-09-27	Dry	Site 11	Ngonya	Mwamgongo	04 37639	029 39234	920	0	0	0	0	0	0
2010-01-29	Wet	Site 12	Ngonya	Mwamgongo	04 37566	029 39336	955	0	0	0	0	0	0
2010-09-27	Dry	Site 12	Ngonya	Mwamgongo	04 37566	029 39336	955	0	0	0	0	0	0
2010-01-29	Wet	Site 2	Ngonya	Mwamgongo	04 37421	029 38356	784	2	2	0	2	2	0
2010-09-27	Dry	Site 2	Ngonya	Mwamgongo	04 37421	029 38356	784	10	10	2	0	6	0
2010-01-29	Wet	Site 3	Ngonya	Mwamgongo	04 37486	029 38435	793	0	0	0	0	0	0
2010-09-27	Dry	Site 3	Ngonya	Mwamgongo	04 37486	029 38435	793	7	7	1	0	5	1
2010-01-29	Wet	Site 4	Ngonya	Mwamgongo	04 37557	029 38512	802	0	0	0	0	0	0
2010-09-27	Dry	Site 4	Ngonya	Mwamgongo	04 37557	029 38512	802	23	23	7	0	7	3
2010-01-29	Wet	Site 5	Ngonya	Mwamgongo	04 37620	029 38586	811	2	0	0	2	0	0
2010-09-27	Dry	Site 5	Ngonya	Mwamgongo	04 37620	029 38586	811	27	27	4	1	12	11
2010-01-29	Wet	Site 6	Ngonya	Mwamgongo	04 37677	029 38659	824	0	0	0	0	0	0
2010-09-27	Dry	Site 6	Ngonya	Mwamgongo	04 37677	029 38659	824	4	4	0	0	1	1
2010-01-29	Wet	Site 7	Ngonya	Mwamgongo	04 37691	029 38747	839	0	0	0	0	0	0
2010-09-27	Dry	Site 7	Ngonya	Mwamgongo	04 37691	029 38747	839	4	4	0	0	2	0
2010-01-29	Wet	Site 8	Ngonya	Mwamgongo	04 37697	029 38828	846	0	0	0	0	0	0
2010-09-27	Dry	Site 8	Ngonya	Mwamgongo	04 37697	029 38828	846	0	0	0	0	0	0
2010-01-29	Wet	Site 9	Ngonya	Mwamgongo	04 37686	029 39051	878	0	0	0	0	0	0
2010-09-27	Dry	Site 9	Ngonya	Mwamgongo	04 37686	029 39051	878	0	0	0	0	0	0
