# Supplementary material for: Assessing S. mansoni prevalence in Biomphalaria snails in the Gombe ecosystem of western Tanzania: the importance of DNA sequence data for clarifying species identification
Source: Parasit Vectors. 2017 Nov 23;10:584. doi: 10.1186/s13071-017-2525-6 (PMC5701381; doi:10.1186/s13071-017-2525-6)
Supplement: Supplementary file 2 — Sampling locations and infection status of snails found in Gombe National Park and surrounding villages, showing the village/site and sampling points along the focal stream within each village, the individual code for the sample, the season sampled and whether schistosomes were detected through experimental shedding (microscopy) or presence of the 500 bp PCR band. Presence of the 1000 bp band is also indicated, along with the species identification of snails and parasites based on sequencing. Mtanga stream in Mtanga villages where no snails were found has been excluded from this list. (XLSX 24 kb) [file 13071_2017_2525_MOESM2_ESM.xlsx]

## Sheet: snailnum.csv
Additional file 2: Table S2. Sampling locations and infection status of snails found in Gombe National Park and surrounding villages, showing the village/site and sampling points along the focal stream within each village, the individual code for the sample, the season sampled and whether schistosomes were detected through experimental shedding (microscopy) or presence of the 500 bp PCR band. Pre…
Village/Site	Stream	Sampling point	Sample ID_code	Sampling Date	Season	Snail band	Microscopy	PCR_500bp	PCR_1000bp	Snail Species	Trematode species
Bugamba	Misonga	2	H533DB6-24	2010-09-28	Late Dry	positive	negative	negative	positive
Bugamba	Misonga	6	H511DB6-1	2010-09-28	Late Dry	positive	negative	positive	positive	B. pfeifferi type 2	S. mansoni
Bugamba	Misonga	6	H512DB6-2	2010-09-28	Late Dry	positive	negative	positive	negative
Bugamba	Misonga	6	H513DB6-3	2010-09-28	Late Dry	positive	negative	positive	negative	B. pfeifferi type 2
Bugamba	Misonga	6	H514DB6-4	2010-09-28	Late Dry	positive	negative	positive	positive
Bugamba	Misonga	6	H515DB6-5	2010-09-28	Late Dry	positive	negative	negative	negative
Bugamba	Misonga	6	H516DB6-6	2010-09-28	Late Dry	positive	negative	negative	positive
Bugamba	Misonga	6	H517DB6-7	2010-09-28	Late Dry	positive	negative	negative	negative
Bugamba	Misonga	6	H518DB6-8	2010-09-28	Late Dry	positive	negative	negative	negative
Bugamba	Misonga	6	H519DB6-9	2010-09-28	Late Dry	positive	negative	negative	negative
Bugamba	Misonga	6	H520DB6-10	2010-09-28	Late Dry	positive	negative	positive	negative
Bugamba	Misonga	6	H521DB6-11	2010-09-28	Late Dry	positive	negative	negative	negative
Bugamba	Misonga	6	H522DB6-12	2010-09-28	Late Dry	positive	negative	negative	negative
Bugamba	Misonga	6	H523DB6-13	2010-09-28	Late Dry	positive	negative	negative	negative
Bugamba	Misonga	6	H524DB6-14	2010-09-28	Late Dry	positive	negative	negative	negative
Bugamba	Misonga	6	H525DB6-15	2010-09-28	Late Dry	positive	negative	negative	negative
Bugamba	Misonga	6	H526DB6-16	2010-09-28	Late Dry	positive	negative	negative	negative
Bugamba	Misonga	6	H527DB6-17	2010-09-28	Late Dry	positive	negative	negative	negative
Bugamba	Misonga	6	H528DB6-18	2010-09-28	Late Dry	positive	negative	negative	positive
Bugamba	Misonga	6	H529DB6-19	2010-09-28	Late Dry	negative	negative	positive	negative
Bugamba	Misonga	6	H530DB6-20	2010-09-28	Late Dry	positive	negative	positive	negative
Bugamba	Misonga	6	H531DB6-21	2010-09-28	Late Dry	positive	negative	negative	negative
Bugamba	Misonga	6	H532 DB6-22	2010-09-28	Late Dry	negative	negative	negative	negative
Bugamba	Misonga	6	H534DB6-25	2010-09-28	Late Dry	positive	negative	positive	positive	B. pfeifferi type 2	S. mansoni
Gombe	Kakombe	5	H1081WD5-1	2010-04-15	Wet	positive	negative	negative	negative
Gombe	Kakombe	5	H1083WD5-3	2010-04-15	Wet	positive	negative	negative	negative
Gombe	Kakombe	5	H1084WD5-4	2010-04-15	Wet	positive	negative	negative	negative	B. pfeifferi type 1
Gombe	Kakombe	5	H1085WD5-5	2010-04-15	Wet	positive	negative	negative	negative
Gombe	Kakombe	5	H1086WD5-6	2010-04-15	Wet	positive	negative	negative	negative
Gombe	Kakombe	5	H1087WD5-7	2010-04-15	Wet	positive	negative	negative	negative
Gombe	Kakombe	5	H1088WD5-8	2010-04-15	Wet	positive	negative	negative	negative
Gombe	Kakombe	5	H1089WD5-9	2010-04-15	Wet	positive	negative	positive	negative
Gombe	Kakombe	5	H1090WD5-10	2010-04-15	Wet	positive	negative	negative	negative
Gombe	Kakombe	5	H1092WD5-12	2010-04-15	Wet	positive	negative	negative	negative
Gombe	Kakombe	5	H1093WD5-13	2010-04-15	Wet	positive	negative	negative	negative	B. pfeifferi type 1
Gombe	Kakombe	5	H1094WD5-14	2010-04-15	Wet	positive	negative	positive	negative		S. mansoni
Gombe	Kakombe	5	H1095WD5-15	2010-04-15	Wet	positive	negative	positive	negative		S. mansoni
Gombe	Kakombe	5	H1096WD5-16	2010-04-15	Wet	positive	negative	negative	negative
Gombe	Kakombe	5	H1097WD5-17	2010-04-15	Wet	positive	negative	negative	negative
Gombe	Kakombe	5	H1099WD5-19	2010-04-15	Wet	positive	negative	negative	negative
Gombe	Kakombe	5	H1101WD5-21	2010-04-15	Wet	positive	negative	negative	negative
Gombe	Kakombe	5	H1102WD5-22	2010-04-15	Wet	positive	negative	negative	negative	B. pfeifferi type 1
Gombe	Kakombe	5	H1103WD5-23	2010-04-15	Wet	positive	negative	negative	negative
Gombe	Kakombe	5	H1104WD5-24	2010-04-15	Wet	positive	negative	negative	negative
Gombe	Kakombe	5	H1105WD5-25	2010-04-15	Wet	positive	negative	negative	negative
Gombe	Kakombe	5	H1106WD5-26	2010-04-15	Wet	positive	negative	negative	negative
Gombe	Kakombe	5	H1107WD5-27	2010-04-15	Wet	positive	negative	negative	negative
Gombe	Kakombe	5	H1109WD5-29	2010-04-15	Wet	negative	negative	negative	negative
Gombe	Kakombe	5	H1110WD5-30	2010-04-15	Wet	positive	negative	negative	negative
Gombe	Kakombe	5	H1082B WD5-2B	2010-11-17	Early Wet	positive	negative	negative	negative	B. smithii
Gombe	Kakombe	5	H1083BWD5-3B	2010-11-17	Early Wet	positive	negative	negative	negative
Gombe	Kakombe	5	H1084BWD5-4B	2010-11-17	Early Wet	negative	negative	negative	negative
Gombe	Kakombe	5	H1085BWD5-5B	2010-11-17	Early Wet	negative	negative	negative	negative
Gombe	Kakombe	5	H1098BWD5-18B	2010-11-17	Early Wet	positive	negative	negative	negative
Gombe	Kakombe	5	H1098WD5-18	2010-11-17	Early Wet	negative	negative	negative	negative
Gombe	Kakombe	5	H1100BWD5-20B	2010-11-17	Early Wet	positive	negative	negative	negative
Kigoma	Nyakageni	1	H1801BWF1-1B	2010-04-16	Wet	positive	negative	negative	negative
Kigoma	Nyakageni	1	H1802BWF1-2B	2010-04-16	Wet	positive	negative	negative	negative
Kigoma	Nyakageni	1	H1803BWF1-3B	2010-04-16	Wet	positive	negative	negative	negative
Kigoma	Nyakageni	1	H1801DF1-1	2010-10-14	Early Wet	positive	positive	positive	negative
Kigoma	Nyakageni	1	H1802DF1-2	2010-10-14	Early Wet	positive	positive	positive	negative
Kigoma	Nyakageni	1	H1803DF1-3	2010-10-14	Early Wet	positive	negative	negative	negative
Kigoma	Nyakageni	1	H1804DF1-4	2010-10-14	Early Wet	positive	negative	negative	negative
Kigoma	Nyakageni	1	H1805DF1-5	2010-10-14	Early Wet	positive	negative	positive	negative
Kigoma	Nyakageni	1	H1807DF1-7	2010-10-14	Early Wet	positive	negative	positive	negative
Kigoma	Nyakageni	1	H1808DF1-8	2010-10-14	Early Wet	positive	negative	positive	negative
Kigoma	Nyakageni	1	H1809DF1-9	2010-10-14	Early Wet	positive	positive	positive	negative		unknown trematode
Kigoma	Nyakageni	1	H1810DF1-10	2010-10-14	Early Wet	positive	positive	positive	negative
Kigoma	Nyakageni	1	H1811DF1-11	2010-10-14	Early Wet	positive	negative	positive	negative
Kigoma	Nyakageni	1	H1812DF1-12	2010-10-14	Early Wet	positive	positive	positive	negative
Kigoma	Nyakageni	1	H1813DF1-13	2010-10-14	Early Wet	positive	negative	negative	negative	B. smithii
Kigoma	Nyakageni	1	H1814DF1-14	2010-10-14	Early Wet	positive	positive	positive	negative		unknown trematode
Kigoma	Nyakageni	1	H1815DF1-15	2010-10-14	Early Wet	positive	negative	positive	negative
Kigoma	Nyakageni	1	H1817DF1-17	2010-10-14	Early Wet	positive	positive	positive	negative		unknown trematode
Kigoma	Nyakageni	1	H1818DF1-18	2010-10-14	Early Wet	negative	negative	negative	negative
Kigoma	Nyakageni	1	H1819DF1-19	2010-10-14	Early Wet	positive	negative	positive	negative
Kigoma	Nyakageni	1	H1821DF1-21	2010-10-14	Early Wet	positive	negative	positive	negative
Kigoma	Nyakageni	1	H1822DF1-22	2010-10-14	Early Wet	negative	negative	negative	negative
Kigoma	Nyakageni	1	H1823DF1-23	2010-10-14	Early Wet	positive	negative	negative	negative
Kigoma	Nyakageni	1	H1824DF1-24	2010-10-14	Early Wet	positive	negative	positive	negative
Kigoma	Nyakageni	1	H1825DF1-25	2010-10-14	Early Wet	positive	positive	negative	negative
Kigoma	Nyakageni	1	H1826DF1-26	2010-10-14	Early Wet	negative	negative	negative	negative
Kigoma	Nyakageni	1	H1827DF1-27	2010-10-14	Early Wet	positive	negative	negative	negative
Kigoma	Nyakageni	1	H1828DF1-28	2010-10-14	Early Wet	positive	negative	negative	negative
Kigoma	Nyakageni	1	H1829DF1-29	2010-10-14	Early Wet	positive	negative	negative	negative	B. smithii
Kigoma	Nyakageni	1	H1830DF1-30	2010-10-14	Early Wet	positive	negative	negative	negative
Kiziba	Bumba	13	H900DC13-1	2010-09-29	Late Dry	positive	positive	positive	negative		S. mansoni
Kiziba	Bumba	13	H901DC13-2	2010-09-29	Late Dry	negative	negative	negative	negative
Kiziba	Bumba	13	H902DC13-3	2010-09-29	Late Dry	positive	negative	negative	negative
Kiziba	Bumba	13	H904DC13-4	2010-09-29	Late Dry	positive	negative	negative	negative
Kiziba	Bumba	13	H905DC13-5	2010-09-29	Late Dry	positive	positive	negative	negative
Kiziba	Bumba	13	H906DC13-6	2010-09-29	Late Dry	positive	positive	positive	negative
Kiziba	Bumba	13	H907DC13-7	2010-09-29	Late Dry	positive	negative	positive	negative
Kiziba	Bumba	13	H908DC13-8	2010-09-29	Late Dry	positive	negative	positive	negative
Kiziba	Bumba	13	H909 DC13-9	2010-09-29	Late Dry	negative	positive	negative	negative
Kiziba	Bumba	13	H910DC13-11	2010-09-29	Late Dry	positive	positive	positive	negative
Kiziba	Bumba	13	H911DC13-11	2010-09-29	Late Dry	positive	positive	positive	negative
Kiziba	Bumba	13	H912DC13-12	2010-09-29	Late Dry	positive	positive	positive	positive
Kiziba	Bumba	13	H913DC13-13	2010-09-29	Late Dry	positive	negative	positive	negative
Kiziba	Bumba	13	H914DC13-14	2010-09-29	Late Dry	positive	negative	positive	negative
Kiziba	Bumba	13	H915DC13-15	2010-09-29	Late Dry	positive	negative	positive	negative
Kiziba	Bumba	13	H916DC13-16	2010-09-29	Late Dry	negative	negative	negative	negative
Kiziba	Bumba	13	H917DC13-17	2010-09-29	Late Dry	positive	negative	positive	negative
Kiziba	Bumba	13	H918DC13-18	2010-09-29	Late Dry	positive	negative	positive	negative
Kiziba	Bumba	13	H919DC13-19	2010-09-29	Late Dry	positive	negative	positive	negative
Kiziba	Bumba	13	H920DC13-20	2010-09-29	Late Dry	positive	negative	negative	negative
Kiziba	Bumba	13	H921DC13-21	2010-09-29	Late Dry	positive	negative	positive	negative	B. pfeifferi type 1
Kiziba	Bumba	13	H922DC13-22	2010-09-29	Late Dry	positive	negative	positive	negative
Kiziba	Bumba	13	H923DC13-23	2010-09-29	Late Dry	positive	negative	negative	negative
Kiziba	Bumba	13	H924DC13-24	2010-09-29	Late Dry	positive	negative	negative	positive
Kiziba	Bumba	13	H925DC13-25	2010-09-29	Late Dry	positive	negative	negative	negative
Kiziba	Bumba	13	H926DC13-26	2010-09-29	Late Dry	positive	negative	negative	negative
Kiziba	Bumba	13	H927DC13-27	2010-09-29	Late Dry	positive	negative	negative	negative
Kiziba	Bumba	13	H928DC13-28	2010-09-29	Late Dry	negative	negative	negative	negative
Kiziba	Bumba	13	H929DC13-29	2010-09-29	Late Dry	positive	negative	negative	negative
Mwamgongo	Ngonya	1	H1 DA1-1	2010-09-27	Late Dry	positive	negative	negative	negative
Mwamgongo	Ngonya	1	H10 DA1-10	2010-09-27	Late Dry	negative	negative	negative	negative
Mwamgongo	Ngonya	1	H11DA1-11	2010-09-27	Late Dry	positive	negative	positive	positive
Mwamgongo	Ngonya	1	H12DA1-12	2010-09-27	Late Dry	positive	negative	negative	negative
Mwamgongo	Ngonya	1	H13 DA1-13	2010-09-27	Late Dry	positive	negative	positive	negative
Mwamgongo	Ngonya	1	H14 DA1-14	2010-09-27	Late Dry	positive	negative	positive	negative
Mwamgongo	Ngonya	1	H15 DA1-15	2010-09-27	Late Dry	positive	negative	positive	positive
Mwamgongo	Ngonya	1	H16DA1-16	2010-09-27	Late Dry	positive	negative	negative	negative
Mwamgongo	Ngonya	1	H17 DA1-17	2010-09-27	Late Dry	positive	negative	positive	negative
Mwamgongo	Ngonya	1	H18 DA1-18	2010-09-27	Late Dry	positive	negative	negative	negative
Mwamgongo	Ngonya	1	H19DA1-19	2010-09-27	Late Dry	positive	negative	negative	negative	B. pfeifferi type 1
Mwamgongo	Ngonya	1	H2 DA1-2	2010-09-27	Late Dry	positive	negative	positive	positive
Mwamgongo	Ngonya	1	H20 DA1-20	2010-09-27	Late Dry	positive	negative	negative	negative
Mwamgongo	Ngonya	1	H3 DA1-3	2010-09-27	Late Dry	positive	negative	negative	positive
Mwamgongo	Ngonya	1	H4 DA1-4	2010-09-27	Late Dry	positive	negative	negative	negative
Mwamgongo	Ngonya	1	H5 DA1-5	2010-09-27	Late Dry	positive	negative	positive	negative
Mwamgongo	Ngonya	1	H6 DA1-6	2010-09-27	Late Dry	negative	negative	negative	negative
Mwamgongo	Ngonya	1	H7 DA1-7	2010-09-27	Late Dry	positive	negative	negative	negative
Mwamgongo	Ngonya	1	H8 DA1-8	2010-09-27	Late Dry	positive	negative	negative	negative
Mwamgongo	Ngonya	1	H9 DA1-9	2010-09-27	Late Dry	positive	negative	negative	negative
Mwamgongo	Ngonya	1	H21WA1-21	2010-01-29	Wet	positive	positive	positive	negative
Mwamgongo	Ngonya	1	H22WA1-22	2010-01-29	Wet	positive	positive	positive	negative
Mwamgongo	Ngonya	1	H23 WA1-23	2010-01-29	Wet	positive	positive	positive	negative
Mwamgongo	Ngonya	1	H24 WA1-24	2010-01-29	Wet	positive	positive	positive	negative		S. mansoni
Mwamgongo	Ngonya	1	H25 WA1-25	2010-01-29	Wet	positive	positive	positive	negative
Mwamgongo	Ngonya	1	H26 WA1-26	2010-01-29	Wet	positive	positive	positive	negative
Mwamgongo	Ngonya	1	H27WA1-27	2010-01-29	Wet	positive	positive	positive	negative
Mwamgongo	Ngonya	1	H28WA1-28	2010-01-29	Wet	positive	positive	positive	negative
Mwamgongo	Ngonya	1	H29 WA1-29	2010-01-29	Wet	positive	positive	positive	negative	B. pfeifferi type 1
Mwamgongo	Ngonya	2	H31 DA2-1	2010-09-27	Late Dry	positive	negative	positive	negative
Mwamgongo	Ngonya	2	H32DA2-2	2010-09-27	Late Dry	positive	negative	positive	negative	B. pfeifferi type 1	S. mansoni
Mwamgongo	Ngonya	2	H33 DA2-3	2010-09-27	Late Dry	negative	negative	positive	negative
Mwamgongo	Ngonya	2	H34 DA2-4	2010-09-27	Late Dry	positive	negative	positive	negative
Mwamgongo	Ngonya	2	H36 DA2-6	2010-09-27	Late Dry	positive	negative	positive	negative
Mwamgongo	Ngonya	2	H37 DA2-7	2010-09-27	Late Dry	positive	negative	positive	negative		S. mansoni
Mwamgongo	Ngonya	2	H38 DA2-8	2010-09-27	Late Dry	negative	negative	positive	negative
Mwamgongo	Ngonya	2	H41 DA2-11	2010-09-27	Late Dry	negative	negative	negative	positive
Mwamgongo	Ngonya	2	H42 DA2-12	2010-09-27	Late Dry	negative	negative	negative	negative
Mwamgongo	Ngonya	2	H43DA2-13	2010-09-27	Late Dry	positive	negative	negative	negative
Mwamgongo	Ngonya	2	H45WA2-15	2010-01-29	Wet	positive	positive	positive	negative
Mwamgongo	Ngonya	2	H46WA2-16	2010-01-29	Wet	positive	positive	positive	negative
Mwamgongo	Ngonya	3	H61DA3-1	2010-09-27	Late Dry	positive	negative	positive	negative	B. pfeifferi type 1	S. mansoni
Mwamgongo	Ngonya	3	H62 DA3-2	2010-09-27	Late Dry	positive	negative	positive	negative	B. pfeifferi type 1
Mwamgongo	Ngonya	3	H63 DA3-3	2010-09-27	Late Dry	positive	negative	negative	negative
Mwamgongo	Ngonya	3	H64DA3-4	2010-09-27	Late Dry	positive	negative	positive	negative
Mwamgongo	Ngonya	3	H65 DA3-5	2010-09-27	Late Dry	positive	negative	positive	positive		S. mansoni
Mwamgongo	Ngonya	3	H66DA3-6	2010-09-27	Late Dry	positive	negative	positive	negative	heterozygote	S. mansoni
Mwamgongo	Ngonya	3	H67DA3-7	2010-09-27	Late Dry	positive	negative	negative	negative
Mwamgongo	Ngonya	4	H101 DA4-11	2010-09-27	Late Dry	positive	negative	positive	positive
Mwamgongo	Ngonya	4	H102 DA4-12	2010-09-27	Late Dry	positive	negative	negative	positive
Mwamgongo	Ngonya	4	H103 DA4-13	2010-09-27	Late Dry	negative	negative	negative	negative
Mwamgongo	Ngonya	4	H104 DA4-14	2010-09-27	Late Dry	positive	negative	negative	negative	B. pfeifferi type 1
Mwamgongo	Ngonya	4	H105 DA4-15	2010-09-27	Late Dry	positive	negative	negative	negative	B. pfeifferi type 1
Mwamgongo	Ngonya	4	H106 DA4-16	2010-09-27	Late Dry	positive	negative	negative	negative
Mwamgongo	Ngonya	4	H107DA4-17	2010-09-27	Late Dry	positive	negative	positive	negative	B. pfeifferi type 1
Mwamgongo	Ngonya	4	H108DA4-18	2010-09-27	Late Dry	positive	negative	positive	negative
Mwamgongo	Ngonya	4	H109DA4-19	2010-09-27	Late Dry	positive	negative	negative	negative
Mwamgongo	Ngonya	4	H110 DA4-20	2010-09-27	Late Dry	negative	negative	negative	negative
Mwamgongo	Ngonya	4	H111DA4-21	2010-09-27	Late Dry	positive	negative	negative	negative
Mwamgongo	Ngonya	4	H112 DA4-22	2010-09-27	Late Dry	negative	negative	negative	negative
Mwamgongo	Ngonya	4	H113 DA4-23	2010-09-27	Late Dry	positive	negative	negative	negative	B. pfeifferi type 1
Mwamgongo	Ngonya	4	H114DA4-24	2010-09-27	Late Dry	positive	negative	positive	positive
Mwamgongo	Ngonya	4	H91 DA4-1	2010-09-27	Late Dry	positive	negative	positive	negative
Mwamgongo	Ngonya	4	H92 DA4-2	2010-09-27	Late Dry	positive	negative	negative	negative
Mwamgongo	Ngonya	4	H93 DA4-3	2010-09-27	Late Dry	positive	negative	negative	negative
Mwamgongo	Ngonya	4	H94 DA4-4	2010-09-27	Late Dry	negative	negative	negative	negative
Mwamgongo	Ngonya	4	H95 DA4-5	2010-09-27	Late Dry	positive	negative	positive	negative	B. pfeifferi type 1	S. mansoni
Mwamgongo	Ngonya	4	H96DA4-6	2010-09-27	Late Dry	positive	negative	positive	negative
Mwamgongo	Ngonya	4	H97DA4-7	2010-09-27	Late Dry	positive	negative	negative	negative
Mwamgongo	Ngonya	4	H98 DA4-8	2010-09-27	Late Dry	negative	negative	negative	negative
Mwamgongo	Ngonya	4	H99 DA4-9	2010-09-27	Late Dry	positive	negative	negative	negative
Mwamgongo	Ngonya	5	H121DA5-1	2010-09-27	Late Dry	positive	negative	positive	positive
Mwamgongo	Ngonya	5	H122DA5-2	2010-09-27	Late Dry	positive	negative	positive	positive
Mwamgongo	Ngonya	5	H123 DA5-3	2010-09-27	Late Dry	negative	negative	negative	negative
Mwamgongo	Ngonya	5	H124DA5-4	2010-09-27	Late Dry	positive	negative	positive	positive
Mwamgongo	Ngonya	5	H127DA5-5	2010-09-27	Late Dry	positive	negative	negative	positive
Mwamgongo	Ngonya	5	H128DA5-6	2010-09-27	Late Dry	positive	negative	positive	negative
Mwamgongo	Ngonya	5	H129DA5-7	2010-09-27	Late Dry	positive	negative	positive	negative
Mwamgongo	Ngonya	5	H130DA5-8	2010-09-27	Late Dry	positive	positive	positive	negative
Mwamgongo	Ngonya	5	H131DA5-10	2010-09-27	Late Dry	negative	negative	negative	negative
Mwamgongo	Ngonya	5	H133 DA5-12	2010-09-27	Late Dry	positive	negative	negative	negative
Mwamgongo	Ngonya	5	H134DA5-13	2010-09-27	Late Dry	positive	negative	negative	positive
Mwamgongo	Ngonya	5	H135DA5-14	2010-09-27	Late Dry	positive	negative	positive	negative
Mwamgongo	Ngonya	5	H136DA5-15	2010-09-27	Late Dry	negative	negative	negative	negative
Mwamgongo	Ngonya	5	H137DA5-16	2010-09-27	Late Dry	positive	negative	negative	negative
Mwamgongo	Ngonya	5	H138DA5-17	2010-09-27	Late Dry	positive	negative	negative	negative
Mwamgongo	Ngonya	5	H139DA5-18	2010-09-27	Late Dry	positive	negative	positive	negative
Mwamgongo	Ngonya	5	H140DA5-19	2010-09-27	Late Dry	negative	negative	negative	negative
Mwamgongo	Ngonya	5	H141DA5-20	2010-09-27	Late Dry	positive	negative	negative	negative
Mwamgongo	Ngonya	5	H142DA5-21	2010-09-27	Late Dry	positive	negative	negative	positive
Mwamgongo	Ngonya	5	H143DA5-22	2010-09-27	Late Dry	positive	negative	positive	negative
Mwamgongo	Ngonya	5	H144DA5-23	2010-09-27	Late Dry	positive	negative	negative	positive		Derogenidae
Mwamgongo	Ngonya	5	H145 DA5-24	2010-09-27	Late Dry	positive	negative	positive	positive		S. mansoni
Mwamgongo	Ngonya	5	H146DA5-25	2010-09-27	Late Dry	positive	negative	positive	positive		Derogenidae
Mwamgongo	Ngonya	5	H147DA5-26	2010-09-27	Late Dry	positive	negative	negative	positive		Derogenidae
Mwamgongo	Ngonya	5	H148DA5-27	2010-09-27	Late Dry	positive	negative	positive	positive		Derogenidae
Mwamgongo	Ngonya	5	H149DA5-28	2010-09-27	Late Dry	positive	negative	positive	negative
Mwamgongo	Ngonya	5	H150DA5-29	2010-09-27	Late Dry	positive	negative	negative	positive	B. pfeifferi type 1
Mwamgongo	Ngonya	6	H151DA5-30	2010-09-27	Late Dry	positive	negative	positive	positive
Mwamgongo	Ngonya	6	H152DA6-1	2010-09-27	Late Dry	positive	negative	negative	negative
Mwamgongo	Ngonya	6	H153DA6-2	2010-09-27	Late Dry	positive	negative	negative	negative
Mwamgongo	Ngonya	6	H154DA6-3	2010-09-27	Late Dry	positive	negative	negative	negative
Mwamgongo	Ngonya	7	H181 DA7-1	2010-09-27	Late Dry	positive	negative	negative	negative
Mwamgongo	Ngonya	7	H182DA7-2	2010-09-27	Late Dry	positive	negative	negative	negative
Mwamgongo	Ngonya	7	H183 DA7-3	2010-09-27	Late Dry	positive	negative	positive	negative
Mwamgongo	Ngonya	7	H184DA7-4	2010-09-27	Late Dry	positive	negative	positive	negative
