# Supplementary material for: Assessing S. mansoni prevalence in Biomphalaria snails in the Gombe ecosystem of western Tanzania: the importance of DNA sequence data for clarifying species identification
Source: Parasit Vectors. 2017 Nov 23;10:584. doi: 10.1186/s13071-017-2525-6 (PMC5701381; doi:10.1186/s13071-017-2525-6)
Supplement: Supplementary file 3 — Supplementary Sequence Information. This file provides the sequences (in FASTA format) that were obtained from sequencing each of the band sizes found using the primers ETTS2 and ETTS17, which target the ITS1 region of the ribosomal DNA array. For the 1000 bp band, the sequences were not of sufficient quality to sequence through the entire fragment. For the other bands (approximately 600 bp for snails and 500 bp for trematodes), the size of the consensus sequence for the two primers is indicated, along with the sequence identity, as determined using BLAST. For the 1000 bp product, only the sequence from the ETTS2 primer is provided. For B. pfeifferi, the type 1 and type 2 sequences only differ by a single nucleotide. For each sequence type, the closest matching sequences in GenBank are included. Alignment is only possible within and not between, sequence types, due to the large length variation. (TXT 20 kb) [file 13071_2017_2525_MOESM3_ESM.txt]

Additional file 3. Supplementary Sequence Information. This file provides the sequences (in FASTA format) that were obtained from sequencing each of the band sizes found using the primers ETTS2 and ETTS17, which target the ITS1 region of the ribosomal DNA array. For the 1000 bp band, the sequences were not of sufficient quality to sequence through the entire fragment. For the other bands (approximately 600 bp for snails and 500 bp for trematodes), the size of the consensus sequence for the two primers is indicated, along with the sequence identity, as determined using BLAST. For the 1000 bp band amplified only the sequence from the ETTS2 primer is shown and there was no close match in GenBank to align.  For B. pfeifferi, the type 1 and type 2 sequences only differ by a single nucleotide. For each sequence type, the closest matching sequences in GenBank are included. Alignment is only possible within and not between, sequence types, due to the large length variation.

Trematode-like sequences:
>S_mansoni_485bp_sampled from Bugamba Tanzania_28-9-2010_isolated from snail Biomphalaria pfeifferi_MG387089
TAACAAGGTTTCCGTAGGTGAACCTGCGGAAGGATCATTAACATGAACCCAAAA-TATATAATGACGCATGCACCTGGCTTCGCGCTGGACTGCATGTACCCTGGCTTAGTGGAAATTCACCCTAGGCTTCAGTGGTTATTATTTTCTTGACCGGGGTACCTAGCCTGTCGTATGCCCTGATGGTGTTCTCGTGACTTTCGGGTTGCCTGATCTGCCAAGGGCGATGGGACAGTGCATGACAATATTGTTGTGTGCTAGGTTCAAAGAGAATTGTTT-GCTATATGCATGCAAGTCCGCCCTGTTATTGTTCCTATTTCAAACCTTTTACACTGTTGAAGCGATCCGGATTGGCTTGCCATTCACGGGTTTGCTGCCTGGCATGCACCTGGCTTCGTGCTGGACTGCATGTACGCTGGCTTAGCGGTAAATATCCTGAGCTGCAGCGTTAACCATTAGTTCTATGCATTTGGGTAACCGATGTATGG

>Z50116_S_mansoni_Senegal
----------------------------------------ACATGAACCCAAAA-TATATAATGACGCATGCACCTGGCTTCGCGCTGGACTGCATGTACCCTGGCTTAGTGGAAATTCACCCTAGGCTTCAGTGGTTATTATTTTCTTGACCGGGGTACCTAGCCTGTCGTATGCCCTGATGGTGTTCTCGTGACTTTCGGGTTGCCTGATCTGCCAAGGGCGATGGGACAGTGCATGACAATATTGTTGTGTGCTAGGTTCAAAGAGAATTGTTT-GCTATATGCATGCAAGTCCGCCCTGTTATTGTTCCTATTTCAAACCTTTTACACTGTTGAAGCGATCCGGATTGGCTTGCCATTCACGGGTTTGCTGCCTGGCATGCACCTGGCTTCGTGCTGGACTGCATGTACGCTGGCTTAGCGGTAAATATCCTGAGCTGCAGCGTTAACCATTAGTTCTATGCATTTGGGTAACCGATGTATGG

>AF531314_S_mansoni_Tanzania
----------------GGTGAACCTGCGGAAGGATCATTAACATGAACCCAAAA-TATATAATGACGCATGCACCTGGCTTCGCGCTGGACTGCATGTACCCTGGCTTAGTGGAAATTCACCCTAGGCTTCAGTGGTTATTATTTTCTTGACCGGGGTACCTAGCCTGTCGTATGCCCTGATGGTGTTCTCGTGACTTTCGGGTTGCCTGATCTGCCAAGGGCGATGGGACAGTGCATGACAATATTGTTGTGTGCTAGGTTCAAAGAGAATTGTTT-GCTATATGCATGCAAGTCCGCCCTGTTATTGTTCCTATTTCAAACCTTTTACACTGTTGAAGCGATCCGGATTGGCTTGCCATTCACGGGTTTGCTGCCTGGCATGCACCTGGCTTCGTGCTGGACTGCATGTACGCTGGCTTAGCGGTAAATATCCTGAGCTGCAGCGTTAACCATTAGTTCTATGCATTTGGGTAACCGATGTATGG

>EU599374_S_mansoni_x_S_rodhaini_isolate_ACTA
TAACAAGGTTTCCGTAGGTGAACCTGCGGAAGGATCATTAACATGAACCCAAAA-TATATAATGACGCATGCACCTGGCTTCGCGCTGGACTGCATGTACCCTGGCTTAGTGGAAATTCACCCTAGGCTTCAGTGGTTATTATTTTCTTGACCGGGGTACCTAGCCTGTCGTATGCCCTGATGGTGTTCTCGTGACTTTCGGGTTGCCTGATCTGCCAAGGGCGATGGGACAGTGCATGACAATATTGTTGTGTGCTAGGTTCAAAGAGAATTGTTT-GCTATATGCATGCAAGTCCGCCCTGTTATTGTTCCTATTTCAAACCTTTTACACTGTTGAAGCGATCCGGATTGGCTTGCCATTCACGGGTTTGCTGCCTGGCATGCACCTGGCTTCGTGCTGGACTGCATGTACGCTGGCTTAGCGGTAAATATCCTAAGCTGCAGCGTTAACCATTAGTTCTATGCATTTGGGTAACCGATGTATGG

>EU599377_S_mansoni_x_S_rodhaini_isolate_ACTG
TAACAAGGTTTCCGTAGGTGAACCTGCGGAAGGATCATTAACATGAACCCAAAA-TATATAATGACGCATGCACCTGGCTTCGCGCTGGACTGCATGTACCCTGGCTTAGTGGAAATTCACCCTAGGCTTCAGTGGTTATTATTTTCTTGACCGGGGTACCTAGCCTGTCGTATGCCCTGATGGTGTTCTCGTGACTTTCGGGTTGCCTGATCTGCCAAGGGCGATGGGACAGTGCATGACAATATTGTTGTGTGCTAGGTTCAAAGAGAATTGTTT-GCTATATGCATGCAAGTCCGCCCTGTTATTGTTCCTATTTCAAACCTTTTACACTGTTGAAGCGATCCGGATTGGCTTGCCATTCACGGGTTTGCTGCCTGGCATGCACCTGGCTTCGTGCTGGACTGCATGTACGCTGGCTTAGCGGTAAATATCCTGAGCTGCAGCGTTAACCATTAGTTCTATGCATTTGGGTAACCGATGTATGG

>AY446081_S_mansoni_isolate_JE27
----------------GGTGAACCTGCGGAAGGATCATTAACATGAACCCAAAA-TATATAATGACGCATGCACCTGGCTTCGCGCTGGACTGCATGTACCCTGGCTTAGTGGAAATTCACCCTAGGCTTCAGTGGTTATTATTTTCTTGACCGGGGTACCTAGCCTGTCGTATGCCCTGATGGTGTTCTCGTGACTTTCGGGTTGCCTGATCTGCCAAGGGCGATGGGACAGTGCATGACAATATTGTTGTGTGCTAGGTTCAAAGAGAGTTGTTT-GCTATATGCATGCAAGTCCGCCCTGTTATTGTTCCTATTTCAAACCTTTTACACTGTTGAAGCGATCCGGATTGGCTTGCCATTCACGGGTTTGCTGCCTGGCATGCACCTGGCTTCGTGCTGGACTGCATGTACGCTGGCTTAGCGGTAAATATCCTGAGCTGCAGCGTTAACCATTAGTTCTATGCATTTGGGTAACCGATGTATGG

>AY446079_S_mansoni_isolate_JE21
----------------GGTGAACCTGCGGAAGGATCATTAACATGAACCCAAAA-TATATAATGACGCATGCACCTGGCTTCGCGCTGGACTGCATGTACCCTGGCTTAGTGGAAATTCACCCTAGGCTTCAGTGGTTATTATTTTCTTGACCGGGGTACCTAGCCTGTCGTATGCCCTGATGGTGTTCTCGTGACTTTCGGGTTGCCTGATCTGCCAAGGGCGATGGGACAGTGCATGACAATATTGTTGTGTGCTAGGTTCAAAGAGAATTGCTT-GCTATATGCATGCAAGTCCGCCCTGTTATTGTTCCTATTTCAAACCTTTTACACTGTTGAAGCGATCCGGATTGGCTTGCCATTCACGGGTTTGCTGCCTGGCATGCACCTGGCTTCGTGCTGGACTGCATGTACGCTGGCTTAGCGGTAAATATCCTGAGCTGCAGCGTTAACCATTAGTTCTATGCATTTGGGTAACCGATGTATGG

>AF531312_S_rodhaini
----------------GGTGAACCTGCGGAAGGATCATTAACATGAACCCAAAA-TATATAATGACGCATGCACCTGGCTTCGCGCTGGACTGCATGTACCCTGGCTTAGTGGGAATTCACCCTAGGCTTCAGTGGTTATTATTTTCTTGACCGGGGTACCTAGCCTGTCGTATGCCCTGATGGTGTTCTCGTGACTTTCGGGTTGCCTGATCTGCCAAGGGCGATGGGACAGTGCATGATAATATTGTTGTGTGCTAGGTTCAAAGAGAATTGTTT-GCTATATGCATGCAAGTCCGCCCCGTTATTGTTCCTATTTCAAACCTTTTACACTGTTGAAGCGATCCGGATTGGCTTGCCATTCACGGGTTTGCTGCCTGGCATGCACCTGGCTTCGTGCTGGACTGCATGTACGCTGGCTTAGCGGTAAATATCCTAAGCTGCAGCGTTAACCATTAGTTCTATGCATTTGGGTAACCGATGTATGG

>JQ289742_S_mansoni_isolate_ITSa1
--------------------------------------------------AAAA-TATATAATGACGCATGCACCTGGCTTCGCGCTGGACTGCATGTACCCTGGCTTAGTGGAAATTCACCCTAGGCTTCAGTGGTTATTATTTTCTTGACCGGGGTACCTAGCCTGTCGTATGCCCTGATGGTGTTCTCGTGACTTTCGGGTTGCCTGATCTGCCAAGGGCGATGGGACAGTGCATGACAATATTGTTGTGTGCTAGGTTCAAAGAGAATTGTTT-GCTATATGCATGCAAGTCCGCCCTGTTATTGTTCCTATTTCAAACCTTTTACACTGTTGAAGCGATCCGGATTGGCTTGCCATTCACGGGTTTGCTGCCTGGCATGCACCTGGCTTCGTGCTGGACTGCATGTACGCTGGCTTAGCGGTAAATATCCTGAGCTGCAGCGTTAACCATTAGTTCTATGCATTTGGGTAACCGATGTATGG

>HE601628_S_mansoni_genome_strain_Puerto_Rico_chromosome_5
TAACAAGGTTTCCGTAGGTGAACCTGCGGAAGGATCATTAACATGAACCCAAAA-TATATAATGACGCATGCACCTGGCTTCGCGCTGGACTGCATGTACCCTGGCTTAGTGGAAATTCACCCTAGGCTTCAGTGGTTATTATTTTCTTGACCGGGGTACCTAGCCTGTCGTATGCCCTGATGGTGTTCTCGTGACTTTCGGGTTGCCTGATCTGCCAAGGGCGATGGGACAGTGCATGACAATATTGTTGTGTGCTAGGTTCAAAGAGAATTGTTT-GCTATATGCATGCAAGTCCGCCCTGTTATTGTTCCTATTTCAAACCTTTTACACTGTTGAAGCGATCCGGATTGGCTTGCCATTCACGGGTTTGCTGCCTGGCATGCACCTGGCTTCGTGCTGGACTGCATGTACGCTGGCTTAGCGGTAAATATCCTGAGCTGCAGCGTTAACCATTAGTTCTATGCATTTGGGTAACCGATGTATGG

>LM121420_S_curassoni_genome_assembly_Dakar
TAACAAGGTTTCCGTAGGTGAACCTGCGGAAGGATCATTAACATGAACCCAAAA-TATATAATGACGCATGCACCTGGCTTCGCGCTGGACTGCATGTACCCTGGCTTAGTGGAAATTCACCCTAGGCTTCAGTGGTTATTATTTTCTTGACCGGGGTACCTAGCCTGTCGTATGCCCTGATGGTGTTCTCGTGACTTTCGGGTTGCCTGATCTGCCAAGGGCGATGGGACAGTGCATGACAATATTGTTGTGTGCTAGGTTCAAAGAGAATTGTTT-GCTATATGCATGCAAGTCCGCCCTGTTATTGTTCCTATTTCAAACCTTTTACACTGTTGAAGCGATCCGGATTGGCTTGCCATTCACGGGTTTGCTGCCTGGCATGCACCTGGCTTCGTGCTGGACTGCATGTACGCTGGCTTAGCGGTAAATATCCTGAGCTGCAGCGTTAACCATTAGTTCTATGCATTTGGGTAACCGATGTATGG

>XR_001974594_S_mansoni_genome_strain_Puerto_Rico_updated
TAACAAGGTTTCCGTAGGTGAACCTGCGGAAGGATCATTAACATGA-TTCAAAAATATATAATTACGCATGCACCTGGCTTCGTGCTGGACTGCATGTACCCTGGCTTAGTGGAAATTCACCCCAGGCTTCAGTGGTTATTATTTTCTTGACCGGGGTACCTAGCCTGTCATATGCCCTGATGGTGTTCTCGTGACTTTCGGGTTGCCTGATCTGCCAAGGGCGATGGGACAGTGCATGACAGTATTGTTGTGTGCTAGGTTCAAAGAGAATTTTTT-GCTATGTGCGTGCAAGTCCGCCCCGTTATTGTTCCTATTTCAAACCTTTTACACTGTTGAAGCGATCCGGATTGGCTTGCCATTCACGGGTTTGCTGCCTGGCATGCACCTGGCTTCGTGCTGGACTGCATGTACGCTGGCTTAGCGGTAAACATCCTGGGCTGCAGCGTTAACCATTAGTTCTATGCATTTGGGTAACCGATGTATGG

>LL977480_S_rodhaini_genome_assembly_Burundi
TAACAAGGTATCCGTAGGTGAACGTGCGGAAGGATCATTAACATGA-CTCAAAAATATATAATGACGCATGCACCTGGCTTCGTGCTGGACTACATGAACCCTGGCTTAATGGGAATTCACCCTAGGCTTCAGTGGTTATTATTTTCTTGACCGGGGTACCTAGCCTGTCGTATGCCCTGATGGTGTTCTCGTGACTTTCGGGTTGCCTGATCTGCCAAGGGCGATGGGACAGTGCATGACAGTATTGTTGTGTTCTAGGTTAAAAGAGAATTTTTT-GCTATGTGCGTGCAAGTCCGCCCCGTTATTATTCCTATTTCAAACCCTTTACACTGTTGAAGCGATTCGGATTGGCTTGCCATTCACGGGTTTGCTGCCTGGCATGCACCTGGCTTCGTGCTGGACTGCATGTACGCTGGCTTAGCGGTAAATATCCTAAGCTGCAGCGTTAACCATTAGTTCTATGCATTTGGGTAACCGATGTATGG

>HE601627_S_mansoni_genome_strain_Puerto_Rico_chromosome_4
TAACAAGGTTTCCGTAGGTGAACCTGCGGAAGGATCATTAACATGA-CTCAAAAATATATAATGACGCATGCACCTGGCTTCGTGCTGGACTGCATGTACCCTGGCTTAGTGGAAATTCACCCTAGGCTTCAGTGGTTATTATTTTCTTGACCGGGGTACCTAGCCTGTCGTATGCCCTGATGGTGTTCTCGTGACTTTCGGGTTGCCTGATTTGCCAAGGGCGATGGAACAGTGCATGGCAGTATTGTTGTGTGCTAGGTTCAAAGAGAATTTTTTTGCTATGTGCGTGCAAGTCCGCCCCGTTATTGTTCCTATTTCAAACCCTTTACACTGTTGAAGCGATCCGGATTGGCTTGCCATTCACGGGTTTGCTGCCTGGCATGTACCTGGCTTCGTGCTGGACTGCATGTACGTTGGCTTAGCGGTAAATATCCTGAGCTGCAGCGTTAACCATTAGTTCTATGCATTTGGGTAACCGATGTATGG

>HE601624_S_mansoni_genome_strain_Puerto_Rico_chromosome_1
--------------------------------------------------------------------------------------------------------------------------------------------------------CGGGGTACCTAGCCTGTCGTATGCCCTGATGGTGTCCTCGTGACTTTCGGGTTGCCTGATCTGCCAAGGGCGATGGGACAGTGCATGACAATATTGTTGTGTGCTAGGTTCAAAGAGAATTGTTT-GCTATATGCATGCAAGTCCGCCCCGTTATTGTTCCTATTTCAAACCTTTTACACTGTTGAAGCGATCCGGATTGGCTTGCCATTCACGGGTTTGCTGCCTGGCATGCACCTGGCTTCGTGCTGGACTGCATGTACGCTGGCTTAGCGGTAAATATCCTGAGCTGCAGCGTTAACCATTAGTTCTATGCATTTGGGTAACCGATGTATGG

>other_trematode_512bp_sampled from Kigoma Tanzania_14-10-2010_isolated from snail Biomphalaria smithi_MG387090
TAACAAGGTTTCCGTAGGTGAACCTGCGGAAGGATCATTACAAAGCCTAAATTGAAATCAAGACTGCTGGTGAATATAATGCCGAGCTGCAACGCTTGGTAATCCATGCAGGGTGGCCTGCCTACGGTGGAGCGCTTCAGTTCTGCCAATTTATCCGGCTTGTCTGGATCAAAGGCTATACCTGGT---GTTCTGCACCTACGTATAGACCCATTTGGACAGGGTGTCTTCTCGTCTGATGCTTGTGGGGTGCT-GCAATCTCGCATTGCCAGTC-ACTTTGTGGGCGACGAGTTGTGCTG-CCTCGT-GCAGTGCTAGGCTTAATGAATGGTTCTATAAAGCTACGGCTTGACCATTGCCCTGTCATGTTGAACTATCATTTTCACTGTTTAAGTGGCTCAGGCT-------GGCTTCGGTCGGTTTGGGTCATTGA-CATCACATGCGTTGA-CGTAAGTCGACGGCATGTTCAGTCGCCTGGAGGTGTATATCCCG-GGTAGGACTGAGAAACTGTGGAAACCA-------------------------------------------------------------------------------------------------------------------------------------------------------------------------------------------------------------------------------------------------------------------------------------------------------------------------------------------------------------------------------------------------------------------------------------------------

>gi|325304861|gb|HQ680846.1|:324-662 Macroderoides typicus isolate 1 18S ribosomal RNA gene_79% over 78% of sequence 
-----------------------------------------------------------------------------------------------------------------------------------------------------------------------------GGCTGTACCTGGTACACTTGTGTGCCTACGTACAGTCTACCTT-GACAGGGTGTCTCCTCGTCTGATGCTTGCGGGGTGCTTGCAATCTTGTATTGCCAGTCCACTTTGTGGGTGACGAGTTGTGCTGTCTTCATGGCAGTGCTAGGCTTAATGAGTGGTTTT---AAGCTACGGCTGGATCACCGCCCTGT-ATGTTTATTACAAAACCCAATTTTACACTGTTCAAGTGGTTCAGATCGACTTCGGTTGGTTTGGGTCATTGCCCACAGCATGTGTTCGGCGTGAGCTGGATGCATGTTCAGTCGCCTGGCGGTGCCTTATCCCAGGTAGGACTGAGAACCT-----------------------------------------------------------------------------------------------------------------------------------------------------------------------------------------------------------------------------------------------------------------------------------------------------------------------------------------------------------------------------------------------------------------------------------------------------------

>1000bp_band_incomplete_nomatch_sampled from Mwamgongo Tanzania_27-09-2010_isolated from snail Biomphalaria pfeifferi_MG387091
ACCTAACCTTTGTGTTCTTGCCGGCGATCGTAGTGGTCGAATGGCTTTTGAACATGAGCCCATGAATGGCCGTCGTACCATTCATTGGCATATGTGCTACTGGGGTGCCATTATGCTGTTGGATACGGCGCTGCCGGTTGATGTTGCTTGGTGTGGGGCTTATGCCTCCTTGGTGGAACGACATGCCACAGTGGGTTATACCTGCGGTTTGACGGGCTCCCTCCTTGTCTTCTTGGTGAGATAAGTGTTGCGGAGCGCCTCTGCTGCTACGTACATCTCCGCTATGTCACGTTGCCCAGCGCCTTCAACGTTAGCCGGTAGACCGGGCCAACTGTGTATTGGTGCTTTTGATAACTTTGTCATGCTTTTTTAGTGTGGCAAGGTGCAATCGCGTGGCTGCGTGATTGGAATACAGTGGGGTGCCTGCCTGCTTAATGCTCCGATGGTTCGCGTTTGG


Snail sequences:
>B_pfeifferi_type1_596bp_sampled from Bugamba Tanzania_28-9-2010_MG387092
TAACAAGGTTTCCGTAGGTGAACCTGCGGAAGGATCATTAAAGGTTTCTGTTGCTATCGACGATAACGAAAGCAGCAAAACAAACAATCAGCACAAAAAA-CAACAACACGTTTGTA-TGGCCAGCCGGGGCGTCGAAGCGCACGAAGCGCCGCACTGGTTGGTACGACCGCTCCTTTGTCGGGGTACCTACTTGTCCTCGATGCGATCCACGGTGGCGGCTTAGAGCCTTAGGGCTCGCCGGGTCGCGAGGTTCAAAGAGTGGCCTTCTCTGTCTTGTACTCGCTCTCTATAGTACAACTGCTCTGTGACGGAATTGGCGACCGCCCCAATTTTTTTTTT-CTTGTCCGTTTGAGAAAGTTCCAGGGTACCTATGCCCCTTTACGGCCGCTGGCACCGAACGCTCTGTAGGTGTCAGTGGAAGTCTTGAGGGTAGAGAGCTCCCACGCTCGTCTTGTGGGCCGCGAGGTTTAAAGAGCCGGTCGGCTGCTGCTGCT---CTGTGGCAGGCCGGCCGCCCTGGCTTTCTTACATGTTACCTTTACACAAACTCAATAACACATTGTGAT--AATTTTTTTCTTTATGGTGGCAACGCTATACAC

>B_pfeifferi_type_2_596bp_sampled from Mwamgongo Tanzania_27-9-2010_MG387093
TAACAAGGTTTCCGTAGGTGAACCTGCGGAAGGATCATTAAAGGTTTCTGTTGCTATCGACGATAACGAAAGCAGCAAAACAAACAATCAGCACAAAAAA-CAACAACACGTTTGTA-TGGCCAGCCGGGGCGTCGAAGCGCACGAAGCGCCGCACTGGTTGGTACGACCGCTCCTTTGTCGGGGTACCTACTTGTCCTCGATGCGATCCACGGTGGCGGCTTAGAGCCTTAGGGCTCGCCGGGTCGCGAGGTTCAAAGAGTGGCCTTCTCTGTCTTGTACTCGCTCTCTATAGTACAACTGCTCTGTGACGGAATTGGCGACCGCCCCAATTTTTTTTTT-CTTGTCCGTTTGAGAAAGTTTCAGGGTACCTATGCCCCTTTACGGCCGCTGGCACCGAACGCTCTGTAGGTGTCAGTGGAAGTCTTGAGGGTAGAGAGCTCCCACGCTCGTCTTGTGGGCCGCGAGGTTTAAAGAGCCGGTCGGCTGCTGCTGCT---CTGTGGCAGGCCGGCCGCCCTGGCTTTCTTACATGTTACCTTTACACAAACTCAATAACACATTGTGAT--AATTTTTTTCTTTATGGTGGCAACGCTATACAC

>AY030363_B_pfeifferi_Loker_82
TAACAAGGTTTCCGTAGGTGAACCTGCGGAAGGATCATTAAAGGTTTCTGTTGCTATCGACGTTAACGAAAGCAGCAAAACAAACAATCAGCACAAAAAA-CAACAC---GTTTGTA-TGGCCGGCCGGGGCGTCGAAGCGCACGAAGCGCCGCACTGGTTGGTACGACCGCTCCTTTGTCGGGGTACCTACTTGTCCTCGATGCGATCCACGGTGGCGGCTTAGAGCCTTAGGGCTCGCCGGGTCGCGAGGTTCAAAGAGTGGCCTTCTCTGTCTTGTACTCGCTCTCTATAGTACAACTGCTCTGTGACGGAATTGGCGACCGCCCCAATTTTTTTTTT-CTTGTCCGTTTGAGAAAGTTCCAGGGTACCTATGCCCCTTTACGGCCGCTGGCACCGAACGCTCTGTAGGTGTCAGTGGAAGTCTTGAGGGTAGAGAGCTCCCACGCTCGTCTTGTGGGCCGCGAGGTTTAAAGAGCCGGTCGGCTGCTGCTGCT---CTGTGGCAGGCCGGCCGCCCTGGCTTTCTTACATGTTACCTTTACACAAACTCAATAACACATTGTGAT--AATTTTTTTCTTTATGGTGGCAACGCTATACAC

>AY030365_B_stanleyi_Loker_274
TAACAAGGTTTCCGTAGGTGAACCTGCGGAAGGATCATTAAAGGTTTCTGTTGCTATCGACGATAACGAAAGCAGCAAAACAAACAATCAGCACAAAAAA-CAACAACACGTTTGTA-TGGCCGGCCGGGGCGTCGAAGCGCACGAAGCGCCGCACTGGTTGGTACGACCGCTCCTTTGTCGGGGTACCTACTTGTCCTCGATGCGATCCACGGTGGCGGCTTAGAGCCTTAGGGCTCGCCGGGTCGCGAGGTTCAAAGAGTGGCCTTCTCTGTCTTGTACTCGCTCTCTATAGTACAACTGCTCTGTGACGGAATTGGCGACCGCCCCAATTTTTTTTTT-CTTGTCCGTTTGAGAAAGTTCCAGGGTACCTATGCCCCTTTACGGCCGCTGGCACCGAACGCTCTGTAGGTGTCAGTGGAAGTCTTGAGGGTAGAGAGCTCCCACGCTCGTCTTGTGGGCCGCGAGGTTTAAAGAGCCGGTCGGCTGCTGCTGCTGCTCTGTGGCAGGCCGGCCGCCCTGGCTTTCTTACATGTTACCTTTACACAAACTCAATAACACATTGTGAT--AATTTTTTTCTTTATGGTGGCAACGCTATACAC

>AY030363_B_pfeifferi_Loker_82
TAACAAGGTTTCCGTAGGTGAACCTGCGGAAGGATCATTAAAGGTTTCTGTTGCTATCGACGTTAACGAAAGCAGCAAAACAAACAATCAGCACAAAAAA-CAACAC---GTTTGTA-TGGCCGGCCGGGGCGTCGAAGCGCACGAAGCGCCGCACTGGTTGGTACGACCGCTCCTTTGTCGGGGTACCTACTTGTCCTCGATGCGATCCACGGTGGCGGCTTAGAGCCTTAGGGCTCGCCGGGTCGCGAGGTTCAAAGAGTGGCCTTCTCTGTCTTGTACTCGCTCTCTATAGTACAACTGCTCTGTGACGGAATTGGCGACCGCCCCAATTTTTTTTTT-CTTGTCCGTTTGAGAAAGTTCCAGGGTACCTATGCCCCTTTACGGCCGCTGGCACCGAACGCTCTGTAGGTGTCAGTGGAAGTCTTGAGGGTAGAGAGCTCCCACGCTCGTCTTGTGGGCCGCGAGGTTTAAAGAGCCGGTCGGCTGCTGCTGCT---CTGTGGCAGGCCGGCCGCCCTGGCTTTCTTACATGTTACCTTTACACAAACTCAATAACACATTGTGAT--AATTTTTTTCTTTATGGTGGCAACGCTATACAC

>AY030364_B_pfeifferi_Loker_336
TAACAAGGTTTCCGTAGGTGAACCTGCGGAAGGATCATTAAAGGTTTCTGTTGCTATCGACGATAACGAAAGCATCAAAACAAACAATCAGCACAAAAAA-CAACAC---GTTTGTA-TGGCCGGCCGGGGCGTCGAAGCGCACGAAGCGCCGCACTGGTTGGTACGACCGCTCCTTTGTCGGGGTACCTACTTGTCCTCGATGCGATCCACGGTGGCGGCTTAGAGCCTTAGGGCTCGCCGGGTCGCGAGGTTCAAAGAGTGGCCTTCTCTGTCTTGTACTCGCTCTCTATAGTACAACTGCTCTGTGACGGAATTGGCGACCGCCCCAATTTTTTTTTTTCTTGTCCGTTTGAGAAAGTTCCAGGGTACCTATGCCCCTTTACGGCCGGTGGCACCGAACGCTCTGTAGGTGTCAGTGGAAGTCTTGAGGGTAGAGAGCTCCCACGCTCGTCTTGTGGGCCGCGAGGTTTAAAGAGCCGGTCGGCTGCTGCTGCT---CTGTGGCAGGCCGGCCGCCCTGGCTTTCTTACATGTTACCTTTACACAAACTCAATAACACATTGTGAT--AATTTTTTTCTTTATGGTGGCAACGCTATACAC

>AY030361_B_pfeifferi_Loker_131
TAACAAGGTTTCCGTAGGTGAACCTGCGGAAGGATCATTAAAGGTTTCTGTTGCTATCGACGATAACGAAAGCATCAAAACAAACAATCAGCACAAAAAAACAACAC---GTTTGTA-TGGCCGGCCGGGGCGTCGAAGCGCACGAAGCGCCGCACTGGTTGGTACGACCGCTCCTTTGTCGGGGTACCTACTTGTCCTCGATGCGATCCACGGTGGCGGCTTATAGCCTTAGGGCTCGCCGGGTCGCGAGGTTCAAAGAGTGGCCTTCTCTGTCTTGTACTCGCTCTCTATAGTACAACTGCTCTGTGACGGAATTGGCGACCGCCCCAATTTTTTTTTT-CTTGTCCGTTTGAGAAAGTTCCAGGGTACCTATGCCCCTTTACGGCCGCTGGCACCGAACGCTCTGTAGGTGTCAGTGGAAGTCTTGAGGGTAGAGAGCTCCCACGCTCGTCTTGTGGGCCGCGAGGTTTAAAGAGCCGGTCGGCTGCTGCTGCT---CTGTGGCAGGCCGGCCGCCCTGGCTTTCTTACATGTTACCTTTACATAAACTCAATAACACATTGTGATATAATTTTTTTCTTTATGGTGGCAACGCTATACAC

>AY030362_B_pfeifferi_Loker_135
TAACAAGGTTTCCGTAGGTGAACCTGCGGAAGGATCATTAAAGGTTTCTGTTG-------CGATAACGAAAGCAGCAAAACAAAAAATCAGCACAAAAAA-CAACAACACGTTTGTA-TGGCCGGCCGGGGCGTCGAAGCGCACGAAGCGCCGCACTGGTTGGTACGACCGCTCCTTTGTCGGGGTACCTACTTGTCCTCGATGCGATCCACGGTGGCGGCTTAGAGCCTTAGGGCTCGCCGGGTCGCGAGGTTCAAAGAGTGGCCTTCTCTGTCTTGTACTCGCTCTCTATAGTACAACTGCTCTGTGACGGAATTGGCGACCGCCCCAATTTTTTTTTT-CTTGTCCGTTTGAGAAAGTTCCAGGGTACCTATGCCCCTTTACGGCCGCTGGCACCGAACGCTCTGTAGGTGTCAGTGGAAGTCTTGAGGGTAGAGAGCTCCCACGCTCGTCTTGTGGGCCGCGAGGTTTAAAGAGCCGGTCGGCTGCTGCTGCT---CTGTGGCAGGCCGGCCGCCCTGGCTTTCTTACATGTTACCTTTACACAAACTCAATAACACATTGTGAT--AATTTTTTTCTTTATGGTGGCAACGCTATACAC

>DQ084897_B_pfeifferi_voucher_BpfAbu1
-----------------------------AAGGATCATTAAAGGTTTCTGTTGCTATCGACGATAACGAAAGCAGCAAAACAAACAATCAGCACAAAAAA-CAACAACACGTTTGTA-TGGCCGGCCGGGGCGTCGAAGCGCACGAAGCGCCGCACTGGTTGGTACGACCGCTCCTTTGTCGGGGTACCTACTTGTCCTCGATGCGATCCACGGTGGCGGCTTAGAGCCTTAGGGCTCGCCGGGTCGCGAGGTTCAAAGAGTGGCCTTCTCTGTCTTGTACTCGCTCTCTATAGTACAACTGCTCTGTGACGGAATTGGCGACCGCCCCAATTTTTTTTT--CTTGTCCGTTTGAGAAAGCTCCAGGGTACCTATGCCCCTTTACGGCCGCTGGCACCGAACGCTCTGTAGGTGTCAGTGGAAGTCTTGAGGGTAGAGAGCTCCCACGCTCGTCTTGTGGGCCGCGAGGTTTAAAGAGCCGGTCGGCTGCTGCTGCT---CTGTGGCAGGCCGGCCGCCCTGGCTTTCTTACATGTTACCTTTACACAAACTCAATAACACATTGTGAT--AATTTTTTTCTTTATGGTGGCAACGCTATACAC

>AY197939_B_pfeifferi_1136
-----------------------------------------AGGTTTCTGTTGCTATCGACGATAACGAAAGCAGCAAAACAAACAATCAGCACAAAAAA-CAACAACACGTTTGTA-TGGCCAGCCGGGGCGTCGAAGCGCACGAAGCGCCGCACTGGTTGGTACGACCGCTCCTTTGTCGGGGTACCTACTTGTCCTCGATGCGATCCACGGTGGCGGCTTAGAGCCTTAGGGCTCGCCGGGTCGCGAGGTTCAAAGAGTGGCCTTCTCTGTCTTGTACTCGCTCTCTATAGTACAACTGCTCTGTGACGGAATTGGCGACCGCCCCAATTTTTTTTTT-CTTGTCCGTTTGAGAAAGTTCCAGGGTACCTATGCCCCTTTACGGCCGCTGGCACCGAACGCTCTGTAGGTGTCAGTGGAAGTCTTGAGGGTAGAGAGCTCCCACGCTCGTCTTGTGGGCCGCGAGGTTTAAAGAGCCGGTCGGCTGCTGCTGCT---CTGTGGCAGGCCGGCCGCCCTGGCTTTCTTACATGTTACCTTTACACAAACTCAATAACACATTGTGAT--AATTTTTTTCTTTATGGTGGCAACGCTATACAC

>B_smithi-like_577bp_sampled from Kigoma Tanzania_14-10-2010_MG387094
TAACAAGGTTTCCGTAGGTGAACCTGCGGAAGGATCATTAAAGGTTTCTGTTGCTATCGACGATAAC---AGCACAAA-------AATCAGCACAA------AACAACACGTTTGCAATGGCCGGCCGGGGCGTCGAAGCGCACGAAGCGCCGCACTGGCTGGCACGACCGCTCCTTTGTCGGGGTACCTACTTGTCCTCGATGCGATCCACGGTGGCGGCTTAGAGCCTTAGGGCTCGCCGGGTCGCGAGGTTCAAAGAGTGGCCAGCTCTGTCTTGTACTCGCTCTCTATAGTACAACTGCTTTGAGACGGAGTTGGCGACCGCCCCAATTTTTTTTTTT-CTGTCCGTTTGAGAAAGTTCCAGGGTACCTATGCCCCTTTACGGCCGCTGGCACCGAACGCTCTGTAGGTGTAAGTGGAAGTCTTGAGGGTAGAGAGCTCCCACGCTCGTCTTGTGGGCCGCGAGGTTTAAAGAGCCGGTCGG---CTGCTGCT---CTGTGGCAGGCCGGCCGCCCTGGCTTTCTTACTTGTTACCTTTACACAAACTC-ATAACACATTGTGAT--AA-TTTTTTCTTCATGGTGGCAACGCTATACAC

>AY030373_B_smithi_Loker_2092
TAACAAGGTTTCCGTAGGTGAACCTGCGGAAGGATCATTAAAGGTTTCTGTTGCTATCGACGATAAC---AGCACAAA-------AATCAGCACAA------AACAACACGTTTGCAATGGCCGGCCGGGGCGTCGAAGCGCACGAAGCGCCGCACTGGCTGGCACGACCGCTCCTTTGTCGGGGTACCTACTTGTCCTCGATGCGATCCACGGTGGCGGCTTAGAGCCTTAGGGCTCGCCGGGTCGCGAGGTTCAAAGAGTGGCCAGCTCTGTCTTGTACTCGCTCTCTATAGTACAACTGCTCTGAGACGGAGTTGGCGACCGCCCCAATTTTTTTTTTTTCTGTCCGTTTGAGAAAGTTCCAGGGTACCTATGCCCCTTTACGGCCGCTGGCACCGAACGCTCTGTAGGTGTAAGTGGAAGTCTTGAGGGTAGAGAGCTCCCACGCTCGTCTTGTGGGCCGCGAGGTTTAAAGAGCCGGTCGG---CTGCTGCT---CTGTGGCAGGCCGGCCGCCCTGGCTTTCTTACTTGTTACCTTTACACAAACTC-ATAACACATTGTGAT--AA-TTTATTCTTCATGGTGGCAACGCTATACAC

>AY030369_B_sudanica_Loker_225
TAACAAGGTTTCCGTAGGTGAACCTGCGGAAGGATCATTAAAGGTTTCTGTTGCTATCGACGATAAC---AGCACAAA-------AATCAGCACAA------AACAACACGTTTGCAATGGCCGGCCGGGGCGTCGAAGCGCACGAAGCGCCGCACTGGCTGGCACGACCGCTCCTTTGTCGGGGTACCTACTTGTCCTCGATGCGATCCACGGTGGCGGCTTAGAGCCTTAGGGCTCGCCGGGTCGCGAGGTTCAAAGAGTGGCCAGCTCTGTCTTGTACTCGCTCTCTATAGTACAACTGCTCTGAGACGGAGTTGGCGACCGCCCCAATTTTTTTTT---CTGTCCGTTTGAGAAAGTTCCAGGGTACCTATGCCCCTTTACGGCCGCTGGCACCGAACGCTCTGTAGGTGTAAGTGGAAGTCTTGAGGGTAGAGAGCTCCCACGCTCGTCTTGTGGGCCGCGAGGTTTAAAGAGCCGGTCGG---CTGCTGCT---CTGTGGCAGGCCGGCCGCCCTGGCTTTCTTACTTGTTACCTTTACACAAACTC-ATAACACATTGTGAT--AA-TTTATTCTTCATGGTGGCAACGCTATACAC

>AY030371_B_alexandrina_Loker_85
TAACAAGGTTTCCGTAGGTGAACCTGCGGAAGGATCATTAAAGGTTTCTGTTGCTATCGACGATAAC---AGCACAAA-------AATCAGCACAA------AACAACACGTTTGCAATGGCCGGCCGGGGCGTCGAAGCGCACGAAGCGCCGCACTGGCTGGCACGACCGCTCCTTTGTCGGGGTACCTACTTGTCCTCGATGCGATCCACGGTGGCGGCTTAGAGCCTTAGGGCTCGCCGGGTCGCGAGGTTCAAAGAGTGGCCAGCTCTGTCTTGTACTCGCTCTCTATAGTACAACTGCTCTGAGACGGAGTTGGCGACCGCCCCAATTATTTTTTTTTCTGTCCGTTTGAGAAAGTTCCAGGGTACCTATGCCCCTTTACGGCCGCTGGCACCGAACGCTCTGTAGGTGTAAGTGGAAGTCTTGAGGGTAGAGAGCTCCCACGCTCGTCTTGTGGGCCGCGAGGTTTAAAGAGCCGGTCGG---CTGCTGCT---CTGTGGCAGGCCGGCCGCCCTGGCTTTCTTACTTGTTACCTTTACACAAACTC-ATAACACATTGTGAT--AA-TTTATTCTTCATGGTGGCAACGCTATACAC

>AY030370_B_choanomphala_Loker_221
TAACAAGGTTTCCGTAGGTGAACCTGCGGAAGGATCATTAAAGGTTTCTGTTGCTATCGACGATAAC---AGCACAAA-------AATCAGCACAA------AACAACACGTTTGCAATGGCCGGCCGGGGCGTCGAAGCGCACGAAGCGCCGCACTGGCTGGCACGACCGCTCCTTTGTCGGGGTACCTACTTGTCCTCGATGCGATCCACGGTGGCGGCTTAGAGCCTTAGGGCTCGCCGGGTCGCGAGGTTCAAAGAGTGGCCAGCTCTGTCTTGTACTCGCTCTCTATAGTACAACTGCTCTGAGACGGAGTTGGCGACCGCCCCAATTATTTTTTTTTCTGTCCGTTTGAGAAAGTTCCAGGGTACCTATGCCCCTTTACGGCCGCTGGCACCGAACGCTCTGTAGGTGTAAGTGGAAGTCTTGAGGGTAGAGAGCTCCCACGCTCGTCTTGTGGGCCGCGAGGTTTAAAGAGCCGGTCGG---CTGCTGCT---CTGTGGCAGGCCGGCCGCCCTGGCTTTCTTACTTGTTACCTTTACACAAACTC-ATAACACATTGTGAT--AA-TTTATTCTTCATGGTGGCAACGCTATACAC
